# Supplementary material for: EGFR Gene Variants Are Associated with Specific Somatic Aberrations in Glioma
Source: PLoS One. 2012 Dec 7;7(12):e47929. doi: 10.1371/journal.pone.0047929 (PMC3517607; doi:10.1371/journal.pone.0047929)
Supplement: Table S1 — Validation results, global approach. Results from validation of all regions that were selected for validation by the global approach. (XLSX) [file pone.0047929.s001.xlsx]

## Sheet: Table S1
Table S1 Validation results, global approach
		UMU a						TCGA
Region	Event c	Variant	n (major) b	n (major) event b	n(rare+hz) b	n(rare+hz) event b	P	Variant	n (major)	n (major) event	n(rare+hz)	n(rare+hz) event	P	sign
chr4:55085251-55109929	LOH&CN>2	rs9635726	44 (27/17)	0 (0/0)	37 (28/9)	5 (4/1)	0.0170129	rs9635726	186	1	99	1	NA
chr7:54808835-55029721	AMP	rs4977756	18 (10/8)	0 (0/0)	63 (45/18)	12 (11/1)	0.0507903	rs4977756	92	43	193	84	0.738566
chr7:54893660-54990895	LOH&CN>2	rs634537	17 (8/9)	1 (1/0)	64 (47/17)	19 (16/3)	0.0357567	rs1412829	89	14	196	43	0.145451
chr7:54893660-54990895	AMP	rs634537	17 (8/9)	0 (0/0)	64 (47/17)	12 (11/1)	0.0464369	rs1412829	89	40	196	96	0.307327
chr7:55337706-55358484	AMP	rs4947979	44 (31/13)	7 (6/1)	37 (24/13)	0 (0/0)	0.0110205	rs4947979	184	50	101	36	0.947182
chr7:55459690-58058034	CN>2	rs634537	17 (8/9)	4 (1/3)	64 (47/17)	44 (35/9)	0.00148078	rs1412829	89	73	196	159	0.630532
chr9:21750254-21836327	HD	rs1015793	60 (41/19)	28 (21/7)	21 (14/7)	2 (1/1)	0.00373844	rs17172430	236	101	49	16	0.123743
chr9:21842671-21849194	HD	rs1015793	60 (41/19)	28 (21/7)	21 (14/7)	3 (2/1)	0.00710004	rs17172430	236	107	49	17	0.112722
chr9:21961989-21978896	HD	rs1015793	60 (41/19)	35 (28/7)	21 (14/7)	5 (4/1)	0.00615111	rs17172430	236	135	49	20	0.0264293	*
chr9:22010493-22055620	HD	rs1015793	60 (41/19)	33 (27/6)	21 (14/7)	4 (3/1)	0.00398462	rs17172430	236	132	49	19	0.0210071	*
chr9:22073831-22129684	HD	rs1015793	60 (41/19)	30 (24/6)	21 (14/7)	3 (2/1)	0.00495764	rs17172430	236	118	49	18	0.0618791
chr9:22237076-22346187	HD	rs1015793	60 (41/19)	26 (22/4)	21 (14/7)	2 (1/1)	0.00540171	rs17172430	236	97	49	15	0.112836
chr10:59083-1492598	LOH	rs4977756	18 (10/8)	6 (4/2)	63 (45/18)	48 (37/11)	0.00179224	rs4977756	92	75	193	160	0.447351
chr10:59083-39194226	LOSS	rs634537	17 (8/9)	4 (2/2)	64 (47/17)	49 (39/10)	0.000258172	rs1412829	89	68	196	166	0.0654074
chr10:59083-41982473	LOH	rs634537	17 (8/9)	4 (2/2)	64 (47/17)	51 (41/10)	5.3458e-05	rs1412829	89	70	196	164	0.19443
chr10:152102-773901	LOSS	rs4977756	18 (10/8)	5 (3/2)	63 (45/18)	45 (35/10)	0.00110431	rs4977756	92	74	193	160	0.361869
chr10:1499658-38646511	LOH	rs4977756	18 (10/8)	6 (4/2)	63 (45/18)	49 (39/10)	0.00113685	rs4977756	92	73	193	161	0.248337
chr10:2437411-39194226	LOSS	rs4977756	18 (10/8)	5 (3/2)	63 (45/18)	48 (38/10)	0.000703051	rs4977756	92	72	193	163	0.13208
chr10:41676351-41862435	LOH	rs4977756	18 (10/8)	6 (5/1)	63 (45/18)	47 (38/9)	0.00179224	rs4977756	92	70	193	156	0.220148
chr10:42133106-42178160	LOH	rs634537	17 (8/9)	5 (3/2)	64 (47/17)	47 (38/9)	0.00120725	rs1412829	NA	NA	NA	NA	NA
chr10:42267633-45632595	LOH	rs634537	17 (8/9)	5 (3/2)	64 (47/17)	51 (41/10)	0.00029124	rs1412829	89	69	196	162	0.193993
chr10:47070415-48684758	LOH	rs634537	17 (8/9)	5 (3/2)	64 (47/17)	50 (40/10)	0.000481465	rs1412829	89	72	196	170	0.136822
chr10:48983251-51055913	LOH	rs634537	17 (8/9)	5 (3/2)	64 (47/17)	49 (39/10)	0.000481465	rs1412829	89	72	196	170	0.136822
chr10:50726298-51172184	LOSS	rs634537	17 (8/9)	4 (3/1)	64 (47/17)	45 (37/8)	0.00148078	rs1412829	NA	NA	NA	NA	NA
chr10:51163572-51172184	LOH	rs634537	17 (8/9)	4 (3/1)	64 (47/17)	45 (35/10)	0.000646029	rs1412829	NA	NA	NA	NA	NA
chr10:51188053-51493176	LOSS	rs634537	17 (8/9)	5 (3/2)	64 (47/17)	47 (39/8)	0.00183996	rs1412829	89	70	196	168	0.0954044
chr10:51202373-70306842	LOH	rs634537	17 (8/9)	6 (3/3)	64 (47/17)	53 (41/12)	0.000481465	rs1412829	89	73	196	174	0.0877939
chr10:69018764-69111178	LOSS	rs634537	17 (8/9)	6 (3/3)	64 (47/17)	49 (38/11)	0.00203497	rs1412829	89	75	196	173	0.22738
chr10:69118295-70607572	LOSS	rs4977756	18 (10/8)	7 (4/3)	63 (45/18)	52 (39/13)	0.00102225	rs4977756	92	79	193	171	0.316747
chr10:69761929-70306842	LOSS	rs634537	17 (8/9)	7 (3/4)	64 (47/17)	52 (40/12)	0.00199195	rs1412829	89	76	196	174	0.266827
chr10:70769919-70812426	CNNE	rs903502	33 (20/13)	0 (0/0)	48 (35/13)	13 (9/4)	0.000513951	rs12150298	122	3	163	4	0.655715
chr10:70769919-73415482	LOH	rs634537	17 (8/9)	6 (3/3)	64 (47/17)	52 (40/12)	0.000801482	rs1412829	89	77	196	174	0.357912
chr10:73187526-73545567	LOSS	rs634537	17 (8/9)	5 (2/3)	64 (47/17)	47 (38/9)	0.00148078	rs1412829	89	75	196	175	0.158306
chr10:73399644-73550680	LOSS	rs4977756	18 (10/8)	6 (3/3)	63 (45/18)	48 (37/11)	0.000614991	rs4977756	92	78	193	172	0.196408
chr10:76251152-76787562	LOSS	rs4977756	18 (10/8)	6 (4/2)	63 (45/18)	48 (37/11)	0.00113685	rs4977756	92	78	193	173	0.161666
chr10:76251152-76787611	LOH	rs4977756	18 (10/8)	7 (5/2)	63 (45/18)	50 (39/11)	0.00168455	rs4977756	92	78	193	173	0.161666
chr10:76251152-81040192	LOH	rs634537	17 (8/9)	6 (3/3)	64 (47/17)	51 (41/10)	0.00029124	rs1412829	89	76	196	173	0.309518
chr10:76790462-76793657	LOSS	rs634537	17 (8/9)	5 (3/2)	64 (47/17)	46 (36/10)	0.00183996	rs1412829	NA	NA	NA	NA	NA
chr10:76810870-77156632	LOSS	rs634537	17 (8/9)	4 (3/1)	64 (47/17)	44 (36/8)	0.00217743	rs1412829	89	75	196	175	0.158306
chr10:81487496-81511601	LOSS	rs4977756	18 (10/8)	4 (3/1)	63 (45/18)	42 (34/8)	0.000946569	rs4977756	NA	NA	NA	NA	NA
chr10:81487496-81689218	LOSS	rs634537	17 (8/9)	4 (3/1)	64 (47/17)	45 (37/8)	0.000988073	rs1412829	89	75	196	175	0.158306
chr10:81529851-96842309	LOH	rs634537	17 (8/9)	7 (4/3)	64 (47/17)	54 (42/12)	0.000150776	rs1412829	89	77	196	175	0.311538
chr10:81692190-90364037	LOSS	rs634537	17 (8/9)	5 (3/2)	64 (47/17)	51 (41/10)	0.000772747	rs1412829	89	75	196	176	0.128681
chr10:83624151-83646506	LOH	rs4977756	18 (10/8)	7 (5/2)	63 (45/18)	50 (41/9)	0.00168455	rs4977756	NA	NA	NA	NA	NA
chr10:83971944-88506401	LOH	rs4977756	18 (10/8)	7 (5/2)	63 (45/18)	51 (41/10)	0.00168455	rs4977756	92	78	193	173	0.161666
chr10:87691459-89247305	LOSS	rs4977756	18 (10/8)	5 (3/2)	63 (45/18)	50 (40/10)	0.00113685	rs4977756	92	80	193	173	0.314447
chr10:88730692-89206800	LOH	rs4977756	18 (10/8)	6 (4/2)	63 (45/18)	50 (40/10)	0.000699927	rs4977756	92	79	193	173	0.229844
chr10:93067055-93905633	LOSS	rs634537	17 (8/9)	6 (4/2)	64 (47/17)	51 (41/10)	0.00129724	rs1412829	89	76	196	178	0.124575
chr10:94004938-96842245	LOSS	rs634537	17 (8/9)	6 (4/2)	64 (47/17)	51 (41/10)	0.000801482	rs1412829	89	77	196	178	0.186139
chr10:96843354-120427653	LOH	rs634537	17 (8/9)	6 (4/2)	64 (47/17)	54 (42/12)	0.000150776	rs1412829	89	78	196	176	0.361783
chr10:96843431-97120440	LOSS	rs634537	17 (8/9)	6 (4/2)	64 (47/17)	49 (39/10)	0.00203497	rs1412829	89	77	196	176	0.267019
chr10:120443158-120629967	LOH	rs634537	17 (8/9)	7 (5/2)	64 (47/17)	53 (41/12)	0.00121129	rs1412829	89	78	196	178	0.266646
chr10:120755847-120782693	LOH	rs634537	17 (8/9)	7 (5/2)	64 (47/17)	53 (41/12)	0.00121129	rs1412829	89	78	196	178	0.266646
chr10:121074899-131824003	LOH	rs634537	17 (8/9)	7 (5/2)	64 (47/17)	54 (42/12)	0.00121129	rs1412829	89	78	196	176	0.361783
chr10:121831934-123970935	LOSS	rs634537	17 (8/9)	5 (3/2)	64 (47/17)	47 (37/10)	0.00120725	rs1412829	89	77	196	178	0.186139
chr10:135284978-135374311	LOH	rs4977756	18 (10/8)	5 (4/1)	63 (45/18)	44 (35/9)	0.00169354	rs4977756	NA	NA	NA	NA	NA
chr10:135284978-135374311	LOH	rs634537	17 (8/9)	4 (3/1)	64 (47/17)	45 (36/9)	0.000646029	rs1412829	NA	NA	NA	NA	NA
chr14:103624674-103624674	CN>2	rs6470745	43 (30/13)	3 (1/2)	38 (25/13)	15 (7/8)	0.00046482	rs4295627	NA	NA	NA	NA	NA
chr16:2725159-2806900	CN>2	rs6010620	52 (35/17)	15 (10/5)	29 (20/9)	0 (0/0)	0.000550266	rs6010620	201	10	84	4	0.602414
n number, major samples homozygous for the major allele, rare+hz samples homozygous for the rare allele plus heterozygous samples, event samples positive for given event
a The event frequency may vary within each region. Data in Supplementary Table 1 represents one point in the region, where the event frequency of the risk group is at a maximum.
b total number of samples (glioblastoma samples / non-glioblastoma samples)
c HD homozygous deletion, LOH loss of heterozygosity, AMP amplification, CN>2 copy number increase, LOH&CN>2 simultaneous LOH and copy number increase, CNNE copy number neutral event
